# Supplementary material for: Robust Supramolecular Dimers Derived from Benzylic-Substituted 1,2,4-Selenodiazolium Salts Featuring Selenium⋯π Chalcogen Bonding
Source: Int J Mol Sci. 2022 Nov 29;23(23):14973. doi: 10.3390/ijms232314973 (PMC9740427; doi:10.3390/ijms232314973)
Supplement: Supplementary file 1 [file ijms-23-14973-s001.zip]

Archive with 1 entries (1 files):
- ijms-2075277-supplementary.pdf
